# Supplementary material for: Nivolumab plus ipilimumab with or without live bacterial supplementation in metastatic renal cell carcinoma: a randomized phase 1 trial
Source: Nat Med. 2022 Feb 28;28(4):704–12. doi: 10.1038/s41591-022-01694-6 (PMC9018425; doi:10.1038/s41591-022-01694-6)
Supplement: Source Data Fig. 1 — Clinical outcomes figure. [file 41591_2022_1694_MOESM3_ESM.xlsx]

## Sheet: Sheet1
ID	Nivolumab/ipilimumab=1, nivolumab/ipilimumab/CBM588=2	Progression free survival, weeks	Progressed=1, not progressed=0	Overall survival	Death=1	Best response	First date of stable disease, weeks	First date of partial response, weeks	Percent change in target lesions
18523-1	2	93.7143	0	42	0	PR	11.9	24.9	-0.75
18523-2	2	48.4286	1	97	0	PR		11.4286	-0.5
18523-4	1	19.2857	1	96	0	PR		11.6	-0.82
18523-5	2	11.2857	1	31	1	PD			0.67
18523-6	1	7.14286	1	28	1	PD			1.03
18523-7	2	96.2857	0	96	0	PR	11.7	23.7	-0.5
18523-8	1	6.42857	1	88	0	PD			0.28
18523-9	2	88.8571	0	89	0	PR		12.7	-0.61
18523-10	2	88.1429	0	88	0	PR		11.7143	-0.81
18523-11	2	55	1	82	0	SD	7		-0.11
18523-12	1	9.71429	1	19	1	SD	8.7		0.02
18523-15	2	76.2857	0	76	0	SD	10.7143		0.16
18523-16	1	35	1	71	0	SD	11		-0.24
18523-17	2	42.7143	1	65	0	PR		7.71429	-0.71
18523-18	2	6.85714	1	18	1	PD			2.71
18523-19	1	11	1	53	0	PD			-0.178
18523-20	1	5	1	10	1	PD			0.09
18523-21	2	54	0	54	0	PR	11.1429	47.3	-0.34
18523-23	2	25.8571	1	52	0	SD	12		0.02
18523-24	2	52	0	52	0	PR	11.1	24.3	-0.55
18523-25	2	48	0	48	0	PR	12	24	-0.4
18523-27	1	13	1	40	0	PD			0.51
18523-28	2	3.71429	1	40	0	PD			0.24
18523-29	2	34	0	34	0	PR		12.1	-0.44
18523-32	1	10.7143	1	30	0	PD			-0.17
18523-33	2	15	1	27	0	PD			-0.58
18523-35	2	24.8571	0	25	0	PR		11.4	-0.6
18523-37	1	15.7143	0	16	0	PR		11.1	-0.41
18523-38	2	11.2857	0	11	0	SD	11.29		-0.1
