# Supplementary material for: Nivolumab plus ipilimumab with or without live bacterial supplementation in metastatic renal cell carcinoma: a randomized phase 1 trial
Source: Nat Med. 2022 Feb 28;28(4):704–12. doi: 10.1038/s41591-022-01694-6 (PMC9018425; doi:10.1038/s41591-022-01694-6)
Supplement: Source Data Fig. 2 — Statistical source data. [file 41591_2022_1694_MOESM4_ESM.xlsx]

## Sheet: Figure_2A
Source Data for Figure 2A. Relative abundance of Bifidobacterium spp.
Bifidobacterium spp.							Bifidobacterium spp.
nivolumab/ipilimumab (n=8)			nivolumab/ipilimumab with CBM588 (n=18)				nivolumab/ipilimumab						nivolumab/ipilimumab with CBM588
patient.id	Baseline	Week 12	patient.id	Baseline	Week 12		Non-responders (n=7)			Responders (n=1)			Non-responders (n=7)			Responders (n=11)
18523-6	0.00832	0.00144	18523-1	0.00776	0.00413		patient.id	Baseline	Week 12	patient.id	Baseline	Week 12	patient.id	Baseline	Week 12	patient.id	Baseline	Week 12
18523-8	0.00039	0.01207	18523-2	0.00276	0.00421		18523-6	0.00832	0.00144	18523-37	0.00075	0.00029	18523-11	0.00897	0.00063	18523-1	0.00776	0.00413
18523-16	0.00458	0.01549	18523-7	0.00036	0.00046		18523-8	0.00039	0.01207				18523-15	0.00125	0.00035	18523-2	0.00276	0.00421
18523-19	0.00066	0.00131	18523-9	0.00079	0.00103		18523-16	0.00458	0.01549				18523-18	0.00027	0.00014	18523-7	0.00036	0.00046
18523-20	0.00621	0.00986	18523-10	0.00104	0.00121		18523-19	0.00066	0.00131				18523-23	0.00028	0.00014	18523-9	0.00079	0.00103
18523-27	0.00573	0.00034	18523-11	0.00897	0.00063		18523-20	0.00621	0.00986				18523-28	0.00043	0.00079	18523-10	0.00104	0.00121
18523-32	0.00024	0.00108	18523-15	0.00125	0.00035		18523-27	0.00573	0.00034				18523-33	9e-05	0.0001	18523-17	0.00085	0.00087
18523-37	0.00075	0.00029	18523-17	0.00085	0.00087		18523-32	0.00024	0.00108				18523-38	0.018	0.01763	18523-21	0.00464	0.03687
			18523-18	0.00027	0.00014											18523-24	0.00033	0.00204
			18523-21	0.00464	0.03687											18523-25	0.0018	0.00973
			18523-23	0.00028	0.00014											18523-29	0.00057	0.00077
			18523-24	0.00033	0.00204											18523-35	0.00138	0.00838
			18523-25	0.0018	0.00973
			18523-28	0.00043	0.00079
			18523-29	0.00057	0.00077
			18523-33	9e-05	0.0001
			18523-35	0.00138	0.00838
			18523-38	0.018	0.01763

## Sheet: Figure_2B
Source Data for Figure 2B. Decreases in relative abundance of gut microbiome species associated with response to nivolumab/ipilimumab with CBM588.
Desulfovibrio desulfuricans													Desulfovibrio marinus
nivolumab/ipilimumab						nivolumab/ipilimumab with CBM588							nivolumab/ipilimumab						nivolumab/ipilimumab with CBM588
Non-responders (n=7)			Responders (n=1)			Non-responders (n=7)			Responders (n=11)				Non-responders (n=7)			Responders (n=1)			Non-responders (n=7)			Responders (n=11)
patient.id	Baseline	Week 12	patient.id	Baseline	Week 12	patient.id	Baseline	Week 12	patient.id	Baseline	Week 12		patient.id	Baseline	Week 12	patient.id	Baseline	Week 12	patient.id	Baseline	Week 12	patient.id	Baseline	Week 12
18523-6	2e-05	1e-05	18523-37	0.00012	3e-05	18523-11	1e-05	0.00011	18523-1	0.00021	0.00012		18523-6	1e-05	1e-05	18523-37	4e-05	1e-05	18523-11	1e-05	2e-05	18523-1	5e-05	2e-05
18523-8	1e-05	2e-05				18523-15	0.00034	1e-05	18523-2	0.00014	5e-05		18523-8	1e-05	1e-05				18523-15	3e-05	1e-05	18523-2	3e-05	1e-05
18523-16	0.00021	0.00019				18523-18	0.0002	1e-05	18523-7	0.00018	0.00012		18523-16	1e-05	2e-05				18523-18	4e-05	0	18523-7	4e-05	2e-05
18523-19	0.00012	0.0001				18523-23	5e-05	0	18523-9	4e-05	5e-05		18523-19	3e-05	2e-05				18523-23	2e-05	0	18523-9	1e-05	1e-05
18523-20	0.00021	0.00016				18523-28	0.00054	1e-05	18523-10	0.00014	0.00012		18523-20	7e-05	7e-05				18523-28	0.0001	1e-05	18523-10	5e-05	6e-05
18523-27	0.0001	5e-05				18523-33	0	0	18523-17	1e-05	1e-05		18523-27	2e-05	2e-05				18523-33	0	0	18523-17	1e-05	2e-05
18523-32	0	0				18523-38	0	1e-05	18523-21	0.0001	7e-05		18523-32	0	0				18523-38	0	1e-05	18523-21	4e-05	3e-05
									18523-24	1e-05	1e-05											18523-24	0	0
									18523-25	0	0											18523-25	0	0
									18523-29	0.00103	7e-05											18523-29	2e-05	1e-05
									18523-35	0.00013	0.00012											18523-35	4e-05	2e-05
Desulfovibrio sulfodismutans													Desulfovibrio vulgaris
nivolumab/ipilimumab						nivolumab/ipilimumab with CBM588							nivolumab/ipilimumab						nivolumab/ipilimumab with CBM588
Non-responders (n=7)			Responders (n=1)			Non-responders (n=7)			Responders (n=11)				Non-responders (n=7)			Responders (n=1)			Non-responders (n=7)			Responders (n=11)
patient.id	Baseline	Week 12	patient.id	Baseline	Week 12	patient.id	Baseline	Week 12	patient.id	Baseline	Week 12		patient.id	Baseline	Week 12	patient.id	Baseline	Week 12	patient.id	Baseline	Week 12	patient.id	Baseline	Week 12
18523-6	1e-05	0	18523-37	2e-05	0	18523-11	1e-05	2e-05	18523-1	3e-05	1e-05		18523-6	1e-05	0	18523-37	0.00021	4e-05	18523-11	2e-05	0.00016	18523-1	0.00023	7e-05
18523-8	1e-05	0				18523-15	3e-05	1e-05	18523-2	2e-05	1e-05		18523-8	2e-05	2e-05				18523-15	0.00013	4e-05	18523-2	0.00017	9e-05
18523-16	1e-05	1e-05				18523-18	2e-05	0	18523-7	2e-05	1e-05		18523-16	9e-05	0.00014				18523-18	0.00032	0	18523-7	0.00031	0.00016
18523-19	2e-05	2e-05				18523-23	1e-05	0	18523-9	1e-05	0		18523-19	0.00015	0.00011				18523-23	0.00013	0	18523-9	0.00011	7e-05
18523-20	3e-05	4e-05				18523-28	6e-05	0	18523-10	2e-05	3e-05		18523-20	0.00035	0.00029				18523-28	0.00106	1e-05	18523-10	0.0003	0.00031
18523-27	2e-05	1e-05				18523-33	0	0	18523-17	1e-05	0		18523-27	9e-05	0.0001				18523-33	0	0	18523-17	1e-05	1e-05
18523-32	0	0				18523-38	0	0	18523-21	2e-05	2e-05		18523-32	0	0				18523-38	2e-05	3e-05	18523-21	0.00018	0.00013
									18523-24	0	0											18523-24	0	0
									18523-25	0	0											18523-25	0	0
									18523-29	1e-05	1e-05											18523-29	0.0001	7e-05
									18523-35	2e-05	1e-05											18523-35	0.0002	0.00011

## Sheet: Figure_2C
Source Data for Figure 2C. Increases in relative abundance of gut microbiome species associated with response to nivolumab/ipilimumab with CBM588.
Bifidobacterium longum													Butyricimonas faecalis
nivolumab/ipilimumab						nivolumab/ipilimumab with CBM588							nivolumab/ipilimumab						nivolumab/ipilimumab with CBM588
Non-responders (n=7)			Responders (n=1)			Non-responders (n=7)			Responders (n=11)				Non-responders (n=7)			Responders (n=1)			Non-responders (n=7)			Responders (n=11)
patient.id	Baseline	Week 12	patient.id	Baseline	Week 12	patient.id	Baseline	Week 12	patient.id	Baseline	Week 12		patient.id	Baseline	Week 12	patient.id	Baseline	Week 12	patient.id	Baseline	Week 12	patient.id	Baseline	Week 12
18523-6	0.00582	0.00127	18523-37	0.0003	0.00014	18523-11	0.00772	0.00012	18523-1	0.001	0.00068		18523-6	0.00118	0.00094	18523-37	0.00156	0.00173	18523-11	0.00376	0.00186	18523-1	0.00889	0.01032
18523-8	0.00015	9e-05				18523-15	0.0004	0.00014	18523-2	0.00229	0.0039		18523-8	0.00051	0.00015				18523-15	0.0009	0.00109	18523-2	0.00087	0.00067
18523-16	0.00133	0.00224				18523-18	9e-05	5e-05	18523-7	0.00013	0.00022		18523-16	0.0027	0.00154				18523-18	0.00183	0.0014	18523-7	0.00254	0.00327
18523-19	0.00035	0.00073				18523-23	8e-05	7e-05	18523-9	0.00063	0.00023		18523-19	0.00163	0.00146				18523-23	0.00167	0.00138	18523-9	0.00111	0.00129
18523-20	0.00041	0.00046				18523-28	0.00015	0.00031	18523-10	0.00051	0.0006		18523-20	0.00524	0.0026				18523-28	1e-05	5e-05	18523-10	0.00253	0.00373
18523-27	0.00018	8e-05				18523-33	4e-05	3e-05	18523-17	0.00012	0.0002		18523-27	0.00259	0.00711				18523-33	0.00766	0.01135	18523-17	0.01444	0.0197
18523-32	8e-05	0.00013				18523-38	0.0117	0.01002	18523-21	0.0015	0.0036		18523-32	0.00119	0.00067				18523-38	0.00114	0.00125	18523-21	0.0023	0.00246
									18523-24	0.00017	0.00189											18523-24	0.00042	0.00089
									18523-25	6e-05	0.0034											18523-25	1e-05	0
									18523-29	0.00016	0.00057											18523-29	0.00182	0.00214
									18523-35	0.00069	0.00408											18523-35	0.00229	0.00285
