# Supplementary material for: Nivolumab plus ipilimumab with or without live bacterial supplementation in metastatic renal cell carcinoma: a randomized phase 1 trial
Source: Nat Med. 2022 Feb 28;28(4):704–12. doi: 10.1038/s41591-022-01694-6 (PMC9018425; doi:10.1038/s41591-022-01694-6)
Supplement: Source Data Fig. 3 — Statistical source data. [file 41591_2022_1694_MOESM5_ESM.xlsx]

## Sheet: Fig_3A
Source Data for Figure 3A. Abundance (copies per million) of Metabolic pathways with significantly different between baseline and week 12 in nivolumab/ipilimumab with CBM588 arm.
Timepoint	Baseline																		Week 12																			Mean
Patient.id	18532-1	18532-2	18532-7	18532-9	18532-10	18532-11	18532-15	18532-17	18532-18	18532-21	18532-23	18532-24	18532-25	18532-28	18532-29	18532-33	18532-35	18532-38	18532-1	18532-2	18532-7	18532-9	18532-10	18532-11	18532-15	18532-17	18532-18	18532-21	18532-23	18532-24	18532-25	18532-28	18532-29	18532-33	18532-35	18532-38		Baseline	Week 12
DTDPRHAMSYN-PWY: dTDP-&beta;-L-rhamnose biosynthesis	536.127	599.634	570.84	564.337	521.503	427.105	551.416	888.062	579.675	524.404	598.786	706.839	165.822	354.935	353.85	590.97	560.331	429.891	712.428	565.685	588.924	622.919	564.961	555.286	621.922	890.31	694.714	445.124	661.062	723.835	420.804	608.37	675.398	716.264	610.307	465.151		529.14	619.081
PWY-7111: pyruvate fermentation to isobutanol (engineered)	514.475	624.966	521.021	432.479	494.39	363.547	453.602	487.272	533.751	480.503	468.393	582.764	712.78	771.119	384.283	521.603	473.949	509.261	538.47	565.278	463.474	416.98	527.633	361.454	356.645	517.98	483.072	464.832	434.097	528.773	476.878	705.336	383.927	486.062	469.406	586.571		518.342	487.048
PWY-6609: adenine and adenosine salvage III	877.959	569.521	563.023	439.77	463.487	399.955	522.183	461.927	512.043	561.809	420.797	484.599	418.317	543.637	367.756	517.622	515.347	453.695	638.305	511.035	520.795	404.868	409.963	374.547	379.033	486.064	435.641	556.7	380.447	471.296	295.044	570.459	393.407	508.766	546.468	503.605		505.192	465.913
PWY-1042: glycolysis IV	619.892	576.187	571.672	462.93	421.935	404.901	445.72	536.861	445.894	510.494	456.405	562.449	486.042	600.875	426.307	449.02	529.191	496.486	557.877	489.695	559.312	366.436	421.598	313.296	345.377	583.576	383.413	486.873	459.985	642.709	394.308	688.957	330.868	291.084	516.157	510.851		500.181	463.465
ARO-PWY: chorismate biosynthesis I	501.616	518.119	386.67	385.807	406.73	319.205	414.362	310.31	455.319	426.303	350.305	422.569	377.486	374.667	308.721	294.67	373.687	407.927	376.526	448.11	387.499	362.117	382.108	336.227	288.319	301.475	338.407	388.768	297.24	377.756	291.283	515.695	268.607	175.813	396.337	474.775		390.804	355.948
COMPLETE-ARO-PWY: superpathway of aromatic amino acid biosynthesis	423.738	504.355	367.497	385.386	371.135	309.212	394.326	319.015	445.492	398.994	355.648	418.401	385.759	394.903	292.901	307.663	369.655	403.381	370.448	433.073	375.569	354.301	364.485	316.722	285.351	312.867	333.937	365.008	302.313	380.332	292.145	524.495	272.125	189.456	387.587	456.368		380.414	350.921
CALVIN-PWY: Calvin-Benson-Bassham cycle	429.098	454.582	305.666	287.765	313.77	313.291	344.42	356.433	335.124	324.371	268.401	384.47	485.502	701.62	320.01	337.26	265.049	349.352	413.162	335.245	314.495	198.456	332.276	265.261	254.916	254.16	170.971	317.568	251.924	315.864	450.866	780.498	208.763	263.493	257.349	350.833		365.344	318.672
PWY-3001: superpathway of L-isoleucine biosynthesis I	307.822	504.22	357.539	302.945	311.064	312.594	399.884	289.733	396.653	337.797	350.841	362.615	411.322	349.26	299.56	389.868	378.027	375.939	307.318	440.656	341.088	285.607	285.063	274.895	274.07	337.324	346.424	306.216	336.594	335.285	342.243	269.509	309.092	350.142	403.12	395.272		357.649	329.995
THRESYN-PWY: superpathway of L-threonine biosynthesis	263.359	470.65	330.003	344.289	279.911	300.613	385.188	233.379	360.715	320.259	357.244	394.235	364.594	303.689	284.909	367.747	372.415	414.637	249.136	428.728	312.69	315.25	237.365	246.616	235.581	292.508	324.289	264.244	323.638	387.858	350.715	201.332	281.708	300.833	394.128	418.88		341.546	309.194
PWY-724: superpathway of L-lysine, L-threonine and L-methionine biosynthesis II	401.239	455.922	351.084	303.214	316.55	292.33	357.077	248.609	430.698	341.657	297.926	341.704	310.922	353.682	270.756	373.994	342.558	331.769	294.3	376.524	331.083	303.452	292.817	280.017	248.23	295.231	340.188	310.855	274.864	282.236	247.27	345.113	264.32	327.223	351.213	379.898		340.094	308.046
PWY0-1296: purine ribonucleosides degradation	501.484	367.554	197.297	214.523	236.288	213.973	296.784	143.637	311.871	349.442	123.033	225.314	397.386	471.689	179.106	128.585	166.403	234.784	309.978	286.683	258.091	165.318	151.628	187.108	160.039	134.07	128.873	312.522	100.209	163.813	279.989	539.707	150.421	65.4444	189.581	278.546		264.397	214.557
NONOXIPENT-PWY: pentose phosphate pathway (non-oxidative branch) I	224.294	331.293	150.154	171.899	197.577	214.024	208.913	212.481	200.718	183.498	138.543	272.487	592.536	637.962	208.839	207.849	130.041	218.326	238.255	204.513	157.89	99.2827	218.722	210.71	182.624	119.152	76.154	174.585	131.807	178.97	557.459	712.506	121.178	170.039	119.459	193.652		250.08	214.831
PWY-5154: L-arginine biosynthesis III (via N-acetyl-L-citrulline)	112.531	340.835	281.025	222.548	205.979	178.611	273.814	217.234	332.089	237.695	193.853	281.047	291.16	309.555	175.95	193.624	255.226	264.976	313.514	318.659	259.03	215.585	125.859	185.643	163.774	208.322	272.285	183.055	155.805	204.238	263.4	171.38	167.621	178.234	240.649	306.169		242.653	218.512
ANAEROFRUCAT-PWY: homolactic fermentation	231.721	266.288	149.951	233.963	217.244	273.704	258.513	212.999	303.421	228.798	202.898	202.525	323.34	289.67	223.742	219.362	239.942	235.498	221.225	212.046	175.886	223.095	227.583	253.695	244.048	164.257	206.945	223.76	202.593	215.043	291.663	45.0806	233.23	214.974	222.252	177.706		239.643	208.616
TRPSYN-PWY: L-tryptophan biosynthesis	185.762	253.13	164.955	253.856	150.598	190.029	162.897	198.786	216.196	203.343	226.485	277.989	223.556	309.282	174.442	149.535	211.129	289.849	144.49	154.801	150.991	205.307	157.573	128.911	151.067	142.418	95.4799	223.043	137.7	234.786	186.325	423.861	94.4968	51.7648	198.241	253.746		213.434	174.167
OANTIGEN-PWY: O-antigen building blocks biosynthesis (E. coli)	493.732	171.596	279.119	123.878	191.16	158.986	248.971	163.102	147.991	276.949	132.9	123.796	215.95	323.324	216.62	108.306	180.138	173.511	287.054	160.961	195.497	108.663	196.437	123.921	158.663	144.134	63.4557	301.892	58.4944	61.8065	247.707	231.292	91.9403	36.9504	162.318	216.353		207.224	158.197
PWY-6317: D-galactose degradation I (Leloir pathway)	279.333	285.913	127.066	167.326	152.977	155.498	216.155	106.42	216.089	213.937	111.553	202.577	289.466	283.395	174.938	77.6337	178.978	241.882	158.853	264.975	144.653	149.475	88.4608	166.965	121.109	72.2396	83.4968	220.961	85.0684	144.963	285.985	341.519	103.89	53.4491	171.336	279.841		193.396	163.18
PENTOSE-P-PWY: pentose phosphate pathway	54.1364	210.88	134.152	180.297	172.364	179.697	198.776	138.729	195.777	144.877	159.134	253.665	241.227	302.894	179.719	225.723	137.911	203.12	76.1345	193.95	148.576	115.209	155.104	172.492	183.538	115.912	92.4236	110.95	149.408	194.071	344.059	255.254	137.077	197.424	129.853	179.544		184.06	163.943
UDPNAGSYN-PWY: UDP-N-acetyl-D-glucosamine biosynthesis I	544.065	102.377	200.52	74.7855	154.188	107.163	196.907	122.172	90.4707	214.913	78.4738	72.2478	426.412	308.883	194.142	64.488	118.016	111.639	202.551	98.351	125.292	63.5629	159.484	73.8889	120.652	93.8737	34.766	287.023	31.0807	32.7109	312.872	151.906	51.6489	19.4763	98.5511	147.091		176.77	116.932
PWY66-422	279.333	233.612	127.066	121.954	152.977	133.361	124.079	106.42	216.089	213.937	69.843	132.237	289.466	283.395	174.938	49.4822	176.358	241.882	158.853	183.422	144.653	85.4595	88.4608	136.114	114.943	72.2396	73.0107	220.961	79.4047	116.022	285.985	341.519	55.6309	44.962	150.093	226.36		173.691	143.227
PWY-2941: L-lysine biosynthesis II	45.211	204.201	84.5468	157.742	83.1259	76.2989	197.65	32.069	114.063	95.2201	174.502	307.547	115.316	79.8673	112.014	193.67	127.422	116.702	34.6847	271.648	137.392	168.338	157.785	168.411	235.331	47.5586	169.853	91.1489	218.173	237.967	244.48	144.195	259.169	239.253	120.537	105.719		128.732	169.536
PWY-7388: octanoyl-[acyl-carrier protein] biosynthesis (mitochondria, yeast)	31.9287	3.76767	41.122	221.772	208.843	220.017	126.736	188.998	155.092	102.496	8.15755	119.463	408.852	347.667	248.685	125.593	102.423	175.311	112.005	7.92884	58.3552	190.78	149.691	132.418	136.146	139.801	156.161	73.3809	35.9628	124.914	379.574	78.962	82.7432	71.5147	77.7319	101.959		157.607	117.224
PWY0-1261: anhydromuropeptides recycling I	161.72	34.9724	112.253	129.061	167.702	156.28	187.822	152.724	155.092	176.839	112.5	66.7719	327.071	256.114	197.883	138.063	165.438	121.573	152.525	13.2943	111.578	124.818	113.595	137.455	196.909	131.237	77.2127	135.957	70.1717	0	356.294	0	107.92	49.3124	152.343	126.752		156.66	114.299
FASYN-ELONG-PWY: fatty acid elongation -- saturated	35.1342	4.29597	45.6831	220.502	212.215	221.736	129.433	208.494	165.311	107.77	9.28207	124.166	343.606	259.046	226.185	135.713	110.125	176.417	132.831	9.01274	64.2604	196.43	159.674	138.952	142.907	149.564	168.972	76.0111	40.1482	130.107	282.83	60.9612	90.2065	79.7166	85.3488	107.977		151.951	117.551
PWY-7664: oleate biosynthesis IV (anaerobic)	31.4017	3.76395	40.7107	207.165	201.639	210.73	119.403	195.213	151.979	98.8403	8.14552	113.49	327.403	248.217	219.13	123.014	100.134	164.359	121.454	7.90909	57.5738	182.495	147.829	128.279	131.914	138.864	154.85	69.3727	35.6444	119.184	268.065	58.7503	80.4115	71.0461	76.8175	98.2817		142.485	108.263
PWY-6282: palmitoleate biosynthesis I (from (5Z)-dodec-5-enoate)	27.3689	3.23004	35.5082	192.036	187.002	198.962	107.413	188.658	136.971	88.4985	7.00297	101.19	313.157	232.861	211.377	109.758	89.1113	150.261	111.486	6.79788	50.5192	168.669	133.496	116.536	120.182	127.177	140.456	61.9627	30.9904	106.849	251.401	52.7142	71.3101	62.4012	67.6409	87.3828		132.243	98.2206
PWY0-862: (5Z)-dodecenoate biosynthesis I	27.5056	3.23051	35.5513	191.705	189.074	197.65	108.222	179.931	137.223	89.0069	7.00231	101.816	308.035	235.112	210.379	109.368	89.3287	150.632	109.005	6.79899	50.5593	166.725	134.523	116.363	119.642	126.772	139.325	62.1371	31.0067	107.202	250.621	56.0404	71.1897	62.0478	67.7836	87.7733		131.71	98.0842
PWY-5989: stearate biosynthesis II (bacteria and plants)	26.9022	3.23047	35.4383	191.075	170.285	188.85	105.243	185.639	134.52	88.399	7.00151	102.066	269.214	231.946	208.527	109.77	89.2883	151.525	102.069	6.79695	50.1642	168.412	129.001	114.35	119.416	127.534	139.05	62.1881	31.0303	108.468	241.876	54.4798	70.7908	62.1919	67.7452	87.4214		127.718	96.8325
PWY-6608: guanosine nucleotides degradation III	38.6623	90.2686	62.9376	65.4245	86.136	135.481	118.627	73.0872	48.8052	35.4725	36.3642	212.726	419.307	247.033	173.84	123.292	49.4396	75.9819	60.0071	42.8814	45.328	50.8896	70.4671	53.2596	79.0994	21.029	23.355	43.9201	49.5435	118.007	345.425	194.905	128.709	32.4339	65.6181	104.142		116.271	84.9455
P441-PWY: superpathway of N-acetylneuraminate degradation	22.0019	66.1224	43.4982	26.8607	100.404	118.393	127.597	109.462	57.5044	37.8874	27.1517	34.4515	315.506	235.279	144.741	46.581	25.0219	68.7734	95.817	46.6827	44.4579	19.0381	91.0355	54.1351	80.8679	10.2846	42.8724	32.7879	36.9187	34.4138	297.363	53.0481	52.7209	52.7739	26.3807	31.0451		89.2909	61.258
PWY-5971: palmitate biosynthesis (type II fatty acid synthase)	0	4.67717	0	0	180.199	206.9	117.998	108.987	0	51.8515	0	0	328.552	255.495	218.494	0	0	69.7643	0	0	62.8931	0	102.331	89.6474	152.87	0	0	0	0	0	277.431	0	66.7794	0	69.7547	0		85.7177	45.6504
PWY-6353: purine nucleotides degradation II (aerobic)	31.4357	39.2166	9.65107	65.6315	70.1058	92.6836	71.1775	17.581	44.179	30.0904	23.2388	116.769	328.305	273.149	151.868	50.8496	56.301	69.4612	34.098	29.6492	59.551	25.6974	85.8294	62.8758	7.2869	7.2947	20.5038	0	32.9356	57.1751	304.569	197.915	51.2717	20.3627	58.9736	81.9078		85.6497	63.2165
SALVADEHYPOX-PWY: adenosine nucleotides degradation II	32.6977	19.9468	4.54598	39.0999	74.4222	119.199	103.082	8.47956	25.0607	16.6511	12.2074	65.6524	405.924	227.239	155.894	25.9199	41.8769	40.5313	17.7709	15.8427	38.3735	13.192	60.8848	38.9931	3.39267	3.55876	11.3041	0	17.6123	29.8979	359.589	158.527	26.5644	10.6021	55.806	47.0675		78.8017	50.4988
ARG+POLYAMINE-SYN: superpathway of arginine and polyamine biosynthesis	47.1563	17.2278	48.4046	57.1714	119.387	101.493	91.2773	117.678	14.964	44.8696	16.3791	3.30422	297.299	192.422	139.597	15.0262	39.6066	44.9947	108.592	27.4126	44.0662	33.6618	75.7048	70.2677	70.8964	66.345	2.78953	28.6032	39.1406	17.0447	251.273	132.367	37.5033	12.6059	26.7784	44.4538		78.2365	60.5281
PWY0-1297: superpathway of purine deoxyribonucleosides degradation	17.6756	32.0984	27.5236	12.1761	30.316	51.1208	81.5263	75.9633	50.4534	20.8522	12.1142	8.37639	329.634	435.952	76.769	41.744	11.4751	19.2732	73.1326	21.2998	22.5073	7.89291	61.1219	24.8315	64.0249	8.87307	22.8844	16.4657	0	14.9972	257.212	262.977	37.8662	28.9926	12.2255	13.5707		74.1691	52.8264
P164-PWY: purine nucleobases degradation I (anaerobic)	24.091	45.6299	33.9362	36.6005	54.8586	101.218	84.0569	49.1729	40.4984	25.6135	21.9436	97.0842	45.5142	268.096	112.193	75.5672	28.9269	52.7471	29.1402	30.3945	24.6024	14.5087	36.7849	42.8749	68.4716	18.0966	16.2999	26.0727	28.9252	58.5057	39.6074	263.11	69.6856	20.5412	42.8969	68.999		66.5416	49.9732
NAD-BIOSYNTHESIS-II: NAD salvage pathway III (to nicotinamide riboside)	14.7284	0.478324	63.1186	172.04	46.4632	14.5372	8.97926	34.909	0	22.0476	169.955	97.6438	133.243	75.078	48.0514	35.0138	93.4623	35.4048	23.0183	0	69.1892	145.229	34.0861	1.81935	19.8872	31.8435	2.31224	12.6586	39.0618	103.904	123.237	0	13.7151	5.64791	83.6834	17.9521		59.1752	40.4025
GALACTARDEG-PWY: D-galactarate degradation I	2.78724	22.5333	9.77362	4.23661	40.7109	57.9547	45.0449	50.2172	17.7351	5.21039	13.1967	28.3882	311.635	237.364	144.937	27.2699	7.94374	8.32606	42.1838	18.9844	15.2061	6.90735	25.2704	19.1696	33.6143	6.08546	17.7165	0	6.51088	30.3927	286.161	172.742	48.334	16.5638	10.3651	5.26903		57.5147	42.3042
GLUCARGALACTSUPER-PWY: superpathway of D-glucarate and D-galactarate degradation	2.78724	22.5333	9.77362	4.23661	40.7109	57.9547	45.0449	50.2172	17.7351	5.21039	13.1967	28.3882	311.635	237.364	144.937	27.2699	7.94374	8.32606	42.1838	18.9844	15.2061	6.90735	25.2704	19.1696	33.6143	6.08546	17.7165	0	6.51088	30.3927	286.161	172.742	48.334	16.5638	10.3651	5.26903		57.5147	42.3042
P161-PWY: acetylene degradation (anaerobic)	6.02974	21.0118	18.6448	7.9804	20.2263	35.0379	54.3655	53.0236	32.5313	11.6701	7.80662	3.31508	354.246	266.606	56.872	26.6572	7.65012	10.6325	46.2263	13.7795	14.9424	5.15853	42.2819	16.2551	36.9539	2.58965	14.2621	10.8434	0	9.64421	247.541	205.262	11.4174	18.8103	8.21581	8.98707		55.2393	39.6206
POLYAMSYN-PWY: superpathway of polyamine biosynthesis I	26.4868	8.85633	28.6113	33.1592	73.0984	66.7001	53.7389	82.6026	7.65665	24.2012	8.57579	1.66442	279.248	131.886	99.3617	7.95932	21.5527	25.5549	65.3138	14.4351	24.8583	18.3301	43.0543	41.4546	46.3809	39.7138	1.40411	15.0846	22.7759	9.14381	254.157	79.0046	20.9812	6.74083	14.2141	24.979		54.4952	41.2237
PWY4LZ-257: superpathway of fermentation (Chlamydomonas reinhardtii)	7.47249	25.3915	22.374	9.9625	23.9636	40.6049	47.4025	61.4528	35.322	14.2527	9.80624	4.14934	281.902	180.746	65.7798	26.3546	9.39723	13.1624	52.8332	16.8826	18.139	6.44865	46.024	19.3841	42.5929	3.22503	17.2136	13.1581	0	12.1222	184.245	25.1513	14.0825	22.8429	9.98773	11.0914		48.8609	28.6347
PWY0-1241: ADP-L-glycero-&beta;-D-manno-heptose biosynthesis	10.0201	15.8428	28.3868	18.8278	80.4822	43.7222	33.3897	58.959	29.7715	28.4862	56.5405	0	153.266	112.43	44.5993	48.3116	31.838	18.1969	31.0656	2.9653	20.6937	26.4636	116.918	27.1007	34.2479	44.4077	24.9577	16.6802	44.7216	1.76411	101.412	29.7655	27.8408	11.4272	30.1621	9.93698		45.1706	33.4739
P42-PWY: incomplete reductive TCA cycle	24.8457	76.4257	33.3564	52.84	23.7239	33.9975	30.0793	47.8779	10.4205	22.2378	54.7455	1.68561	98.3314	81.3437	41.4928	6.00582	32.4254	34.5903	28.5398	36.2515	34.4597	16.1384	79.3677	37.0132	10.6897	28.4789	12.7353	19.1355	34.3482	0	26.3789	37.1555	6.5084	0	49.1865	7.7452		39.2458	25.7851
PWY-5918: superpathway of heme b biosynthesis from glutamate	6.01848	0	0	6.35068	31.1225	35.0655	28.4623	35.3929	0	6.61679	3.4172	4.2621	188.437	115.287	51.254	0	6.20736	9.85005	27.3025	1.00993	3.32361	2.06423	27.0912	8.9269	22.5384	17.5364	4.24296	0	0	2.1051	163.619	0	9.91923	0	3.08233	3.89052		29.3191	16.4807
HEME-BIOSYNTHESIS-II: heme b biosynthesis I (aerobic)	6.42954	0.882026	6.32146	5.63992	24.2065	35.3682	31.7771	33.7049	2.11349	11.2504	5.49821	1.90568	152.528	81.7952	32.9273	0	8.51021	15.6879	20.8866	0.432927	9.64769	9.21008	14.6981	6.77051	19.9571	17.0469	7.88145	3.02662	3.42509	1.48136	136.466	0	14.248	0	9.90435	8.60185		25.3637	15.7603
PWY0-1415: superpathway of heme b biosynthesis from uroporphyrinogen-III	0	1.21635	3.55204	1.47003	19.5047	33.921	21.4694	33.6146	2.45389	6.88142	0	1.01768	157.122	90.099	35.742	0	4.32769	17.87	22.0643	0.584429	0	1.25688	15.5834	7.78198	22.4157	12.1663	0	0	0	1.4486	142.898	0	9.88253	0	1.88745	2.40848		23.9034	13.3543
PWY-7384: anaerobic energy metabolism (invertebrates, mitochondrial)	0	0	0	0	13.4207	22.0554	9.76817	13.9191	0	2.45758	0	0	74.5809	55.739	26.1899	0	0	17.3205	17.1698	0	0	0	2.22089	6.27817	10.7032	2.43912	0	0	0	0	7.11422	0	3.58656	0	0	0		13.0806	2.75066
PWY-7385: 1,3-propanediol biosynthesis (engineered)	0	9.8363	0	0	13.4133	13.7019	17.2114	0	0	9.98931	0	0	141.622	3.77011	3.1704	0	2.23541	0	0	0	0	0	12.3616	0	0	2.07075	0.892867	0	0	1.58587	32.544	0	0.336556	0	0.779304	0.493285		11.9417	2.8369
PWY-5656: mannosylglycerate biosynthesis I	1.92832	0	0	0	17.6847	25.9023	15.9365	0	0	1.35087	0	0	62.2198	0	36.0486	0	6.18566	0	0	0	0	0	3.75553	0	0	8.5744	0	0	0	0.914327	40.8535	0	3.12188	0	0	0.604645		9.29204	3.21246
PWY-7446: sulfoquinovose degradation I	0	0	0	0	5.47356	3.8855	6.0358	0	0	0	0	0	59.4135	52.2228	12.97	0	0	0	0	0	0	0	0	0	3.29111	0	0	0	0	0	20.6811	0	0	0	0	0		7.77784	1.33179
PWY-7209: superpathway of pyrimidine ribonucleosides degradation	1.82324	0	0	0	4.74248	1.8148	0.568687	1.20296	0	1.35991	0	0	13.0911	0	0	0	0	4.19673	3.39252	0	0	0.207194	13.5524	0.802789	1.10302	0	0	5.5715	0	0	44.6864	0	0	0	4.21438	5.91551		1.59999	4.41365

## Sheet: Fig_3B
Source Data for Figure 3B. Abundance (copies per million) of Metabolic pathways with significantly different between baseline and week 12 in nivolumab/ipilimumab arm.
Timepoint	Baseline								Week 12									Mean
Patient.id	18523-6	18523-8	18523-16	18523-19	18523-20	18523-27	18523-32	18523-37	18523-6	18523-8	18523-16	18523-19	18523-20	18523-27	18523-32	18523-37		Baseline	Week 12
SER-GLYSYN-PWY: superpathway of L-serine and glycine biosynthesis I	350.395	233.129	272.274	313.045	249.477	334.765	349.516	292.532	315.984	246.683	254.101	310.725	242.759	304.549	307.811	185.112		299.392	270.965
PWY-5659: GDP-mannose biosynthesis	188.527	147.435	91.2324	158.918	128.234	179.305	252.943	131.142	192.449	53.6183	99.2421	109.554	89.3871	136.329	212.389	117.622		159.717	126.324
PWY-6936: seleno-amino acid biosynthesis (plants)	144.236	37.69	70.1139	82.0827	130.565	33.4292	105.779	123.682	199.856	253.989	126.922	70.4634	169.904	11.0907	177.526	160.653		90.9472	146.301
PWY-5971: palmitate biosynthesis (type II fatty acid synthase)	158.93	0	114.192	100.743	114.749	90.3123	27.6353	0	243.736	57.8215	168.024	59.6325	147.506	155.673	101.422	39.9982		75.8202	121.727
THISYN-PWY: superpathway of thiamine diphosphate biosynthesis I	49.0175	0	57.1934	12.6744	88.3405	20.5923	41.5753	55.824	144.41	101.676	85.9644	17.619	122.118	45.9818	171.661	33.8244		40.6522	90.4068
PWY66-409: superpathway of purine nucleotide salvage	58.5173	52.835	25.7942	29.9689	41.0268	43.3576	86.6633	32.0505	60.8507	111.293	47.0673	93.6248	94.1042	16.6484	169.417	106.987		46.2767	87.499
MET-SAM-PWY: superpathway of S-adenosyl-L-methionine biosynthesis	49.5729	23.1528	95.4434	15.9994	52.2219	22.0425	20.6265	60.1055	139.91	88.8526	78.5263	42.9936	88.526	17.7439	116.601	85.363		42.3956	82.3145
P441-PWY: superpathway of N-acetylneuraminate degradation	57.3667	25.5021	40.278	31.3972	41.1492	34.7236	45.0682	25.9449	121.07	56.8021	49.6849	81.006	97.5936	26.146	80.9484	22.4157		37.6787	66.9583
PWY-4041: &gamma;-glutamyl cycle	96.9576	12.6446	30.6521	31.9817	42.9718	34.0982	21.3219	7.38289	132.092	43.9765	56.7717	54.1263	93.4167	17.6082	92.7308	26.5828		34.7513	64.6631
PWY-5345: superpathway of L-methionine biosynthesis (by sulfhydrylation)	63.9041	0	20.4607	16.4004	71.6723	0	24.4714	26.8702	157.223	49.3702	44.3326	27.1724	131.806	17.5617	77.1381	3.45526		27.9724	63.5074
PYRIDNUCSAL-PWY: NAD salvage pathway I (PNC VI cycle)	20.7627	29.5693	10.5325	0	24.4185	0	0	5.91965	114.511	62.0489	47.4143	0	66.7304	0	135.88	44.0129		11.4003	58.8247
SULFATE-CYS-PWY: superpathway of sulfate assimilation and cysteine biosynthesis	52.7993	0	16.4204	13.5495	57.4257	0	20.6065	22.1045	134.195	38.8171	37.0534	22.5314	114.451	14.8789	63.4584	2.82547		22.8632	53.5263
PWY0-1479: tRNA processing	40.0228	17.6291	39.7401	19.6531	54.461	3.01253	14.8127	40.8966	73.9476	36.5512	58.2891	25.8658	101.117	5.67993	45.0462	26.6167		28.7785	46.6392
PWY-7117: C4 photosynthetic carbon assimilation cycle, PEPCK type	39.5164	9.14316	31.0269	0	37.3614	14.6183	5.54467	0	82.2848	29.0587	80.2855	0	59.1592	0	82.5825	33.4582		17.1514	45.8536
PWY-7184: pyrimidine deoxyribonucleotides de novo biosynthesis I	43.9331	28.0991	64.1476	0	14.7777	12.6238	0	31.3898	59.1621	82.622	69.9561	0	51.5422	7.02162	21.3702	49.8415		24.3714	42.6895
FERMENTATION-PWY: mixed acid fermentation	37.3404	9.24005	33.1877	0	40.6768	14.5656	8.95951	0	81.7892	38.3298	51.2817	0	77.7367	0	60.9789	30.1704		17.9963	42.5358
PWY0-1297: superpathway of purine deoxyribonucleosides degradation	27.9316	19.3711	12.9435	13.0266	19.0475	18.9728	31.5461	11.699	36.722	46.4046	19.7663	38.0529	65.9639	12.8513	74.2947	42.1094		19.3173	42.0206
PWY-241: C4 photosynthetic carbon assimilation cycle, NADP-ME type	33.6981	7.72107	26.4575	0	31.9267	12.3944	4.64339	0	68.6396	29.695	63.7034	0	56.8566	0	70.6454	29.6042		14.6051	39.893
P461-PWY: hexitol fermentation to lactate, formate, ethanol and acetate	35.7186	11.7393	13.2463	9.49926	19.0827	4.2796	14.3829	22.6727	137.701	26.8449	15.795	13.1081	60.354	3.48103	37.0881	22.7445		16.3277	39.6396
PWY-5913: partial TCA cycle (obligate autotrophs)	30.312	6.36639	22.462	0	27.6228	10.2042	3.7414	0	72.0091	34.0444	61.5926	0	60.5763	0	62.9276	25.185		12.5886	39.5419
PWY0-781: aspartate superpathway	34.9966	0	11.8543	15.2844	39.4138	13.7186	9.53992	10.092	68.4381	32.754	43.7689	33.7703	59.1677	2.52635	57.1373	14.3022		16.8625	38.9831
PWY-6545: pyrimidine deoxyribonucleotides de novo biosynthesis III	41.9699	27.1962	61.8311	0	14.6508	12.3995	0	31.1379	49.9893	69.6295	62.0918	0	50.3644	6.97203	20.5304	50.1524		23.6482	38.7162
P4-PWY: superpathway of L-lysine, L-threonine and L-methionine biosynthesis I	33.363	0	11.2652	14.5372	37.6859	13.226	9.29192	9.54193	65.6325	30.9801	42.0301	32.6521	56.4514	2.40981	54.7585	13.5215		16.1139	37.3045
PWY-7115: C4 photosynthetic carbon assimilation cycle, NAD-ME type	3.23247	0	32.8225	1.45493	39.9574	6.54684	23.3341	0	31.0556	27.3542	57.6628	0	52.1597	0	85.4597	7.76772		13.4185	32.6825
SO4ASSIM-PWY: assimilatory sulfate reduction I	26.7686	0	7.80461	6.19217	31.8339	0	9.7368	10.3805	87.5297	19.9588	18.7801	10.4603	73.9032	6.84984	34.6387	1.26683		11.5896	31.6734
FOLSYN-PWY: superpathway of tetrahydrofolate biosynthesis and salvage	6.52083	14.6224	55.1053	7.84935	7.91615	11.2716	0	4.58247	16.0232	10.5872	72.2707	18.5008	14.3214	7.4252	39.2377	55.2845		13.4835	29.2063
PWY-6892: thiazole component of thiamine diphosphate biosynthesis I	11.1447	0	13.2952	2.61905	26.3479	4.35171	9.12065	12.8073	45.7278	28.3139	22.3553	3.71904	57.5678	10.2142	57.0076	7.30229		9.96081	29.026
PWY-6285: superpathway of fatty acids biosynthesis (E. coli)	24.3698	0	21.8854	0	24.2229	0	0	0	59.2417	18.6781	39.1241	0	59.0032	0	32.1073	7.69652		8.80976	26.9814
HEMESYN2-PWY: heme b biosynthesis II (oxygen-independent)	9.338	12.3516	30.9652	5.2235	12.1347	6.28916	4.82744	7.10356	34.5599	8.50786	42.7755	3.06642	29.0319	11.6448	46.1658	15.8777		11.0291	23.9537
PWY0-166: superpathway of pyrimidine deoxyribonucleotides de novo biosynthesis (E. coli)	13.102	0	8.1271	0	15.0477	0	0	0	63.583	14.4863	23.4488	0	55.1647	0	22.89	4.38358		4.5346	22.9945
PWY-6284: superpathway of unsaturated fatty acids biosynthesis (E. coli)	12.5505	0	11.4939	15.3975	12.865	8.10755	13.7889	0	32.1214	14.8878	21.0444	21.2916	35.039	15.8216	18.0578	4.03826		9.27542	20.2877
PWY-6612: superpathway of tetrahydrofolate biosynthesis	4.36598	9.86148	38.3117	5.26168	5.30655	7.57018	0	3.06614	10.8039	7.11598	51.2234	12.5215	9.66147	4.97461	26.8371	38.7979		9.21796	20.242
PWY-6263: superpathway of menaquinol-8 biosynthesis II	15.21	14.6829	10.0545	26.251	16.6234	0	0	30.0561	0	0	1.17115	23.5731	15.5385	0	0	3.42755		14.1097	5.46379
PWY-5675: nitrate reduction V (assimilatory)	8.86247	0	1.99508	0.910799	9.87524	0	1.66242	0.768194	39.0049	9.50808	7.86143	0	21.5876	0	20.7179	1.08429		3.00928	12.4705
PWY-7389: superpathway of anaerobic energy metabolism (invertebrates)	3.79221	0	14.4835	0	9.09672	0	0	0	24.8646	7.50486	25.0509	0	17.3783	0	12.5592	7.31153		3.42155	11.8337
PWY-6803: phosphatidylcholine acyl editing	6.82323	0	1.08745	1.33102	7.32491	0	7.14774	0	32.114	9.22622	1.35383	6.01075	25.9896	0	17.4028	0		2.96429	11.5122
PPGPPMET-PWY: ppGpp metabolism	0	2.36031	14.5724	3.69043	15.7137	0	6.42041	5.91292	0.649106	0.91961	20.0581	10.2602	21.657	2.71834	11.5345	13.0766		6.08377	10.1092
PWY-5173	7.53057	2.32338	5.9173	0	10.0016	1.53529	3.89509	0.546508	16.6787	8.31765	16.723	0	15.3761	0	15.0006	5.38488		3.96872	9.68512
PWY-7384: anaerobic energy metabolism (invertebrates, mitochondrial)	7.14951	0	9.23805	0	5.54302	0	0	0	19.5971	4.6638	19.9355	0	11.0902	0	9.68486	6.595		2.74132	8.94581
PWY-5367: petroselinate biosynthesis	3.71696	0	2.95789	5.07566	3.39073	2.54038	6.35376	0	8.27639	5.36747	5.99104	8.44131	11.0135	5.00119	4.64266	0.941898		3.00442	6.20943
