# Supplementary material for: Nivolumab plus ipilimumab with or without live bacterial supplementation in metastatic renal cell carcinoma: a randomized phase 1 trial
Source: Nat Med. 2022 Feb 28;28(4):704–12. doi: 10.1038/s41591-022-01694-6 (PMC9018425; doi:10.1038/s41591-022-01694-6)
Supplement: Source Data Fig. 4 — Statistical source data. [file 41591_2022_1694_MOESM6_ESM.xlsx]

## Sheet: Final (3)
		Main text figure 4
ID	Nivolumab/ipilimumab=1, Nivolumab/ipilimumab/CBM588=2	IL-1beta Baseline	IL-1beta week 12	G-CSF baseline	G-CSF week 12	IL-10 baseline	IL-10 week 12	IL-12 baseline	IL-12 week 12	GM-CSF baseline	GM-CSF week 12	MIP-beta baseline	MIP-beta week 12	MCP-1 baseline	MCP-1 week 12	IL-1RA baseline	IL-1RA week 12	TNF-alpha baseline	TNF-alpha week 12	IL-2 baseline	IL-2 week 12	IP-10 baseline	IP-10 week 12	IL-2R baseline	IL-2R week 12	MIG baseline	MIG week 12	IL-8 baseline	IL-8 week 12	IFN-alpha baseline	IFN-alpha week 12
18523-2	2	*0.92	*1.08	*46.56	*19.34	*1.29	*2.06	113.7	108.6	*1.09	*0.93	60.7	87.1	611.7	786.93	206.04	299.05	*0.50	*0.46	9.8	14.3	26.2	31.8	590.2	626	54.4	108	3	*3.34	4	4
18523-1	2	*0.87	*1.13	26	*3.24	*1.85	*2.20	30	86.7	*1.08	*1.34	37.2	60.19	255.3	556.14	*92.68	155	*0.92	*1.29	*0.83	*1.12	*1.80	6.8	15	15	32.6	190.9	*3.94	13.2	4	4
18523-7	2	*1.31	*1.46	26	26	*1.99	*2.99	23.9	39.6	*0.84	*0.83	50.4	62.9	344.06	428.53	*103.50	164.4	*0.27	*0.16	*0.42	*0.75	8.3	17	122.3	151.5	29.1	118.5	*4.73	11.6	4	4
18523-9	2	10.95	14.11	298.98	368.39	*7.70	*7.40	43.83	50.1	*1.68	*2.26	116.3	107.4	741.13	828.34	140	158.1	17.1	22.3	21.8	29.2	35.1	21.1	331	379.9	153.3	172.3	15.2	12	10.4	12.1
18523-21	2	*4.83	10.09	112.74	254.23	*7.89	31.05	116.23	236.31	*2.25	9.49	424.08	794.25	1390.26	2682.61	753.5	913.94	4.34	9.3	67.15	315.43	6.68	34.02	331.69	534.13	80.24	344.63	16.88	33.05	63.92	139.3
18523-23	2	*1.37	*1.42	*16.22	*17.46	61.46	74.3	47.38	56.64	6.23	6.52	53.98	69.26	283.44	290.46	138.52	281.97	*1.20	*1.16	*3.78	*5.37	3.83	10.4	31.71	68.05	100.66	158.16	6.83	18.14	*1.41	*6.13
18523-24	2	*1.23	*1.08	*44.13	*52.34	*3.44	*4.21	55.41	44.42	*0.97	*0.81	54.89	64	393.06	440.1	647.91	211.55	*0.97	*0.76	10.42	*5.04	8.88	75.32	37.16	45.82	38.31	237.93	31.12	6.43	*6.67	4
18523-10	2	*1.38	*1.30	26	26	*7.68	12.39	16.01	75.73	*1.54	*1.79	118	84.89	293.75	313.09	150.8	179.5	2	2	*7.12	*8.80	10.6	21.1	88.8	210.7	17.4	237.8	14.89	14.86	4	*2.13
18523-17	2	*1.75	*1.49	56	*40.26	31.1	17.32	88.21	105.6	*3.79	*2.75	302.57	112	965.3	829.98	263.5	311.8	*0.12	2	235.38	93.96	7.51	18.06	15	15	19	55	9.6	9.5	177.1	101.49
18523-5	2	*2.97	*3.59	*29.91	*52.52	*3.66	*4.84	31.01	32.12	3	*0.33	43.8	79.15	631.78	1076.51	175.74	1309.9	*0.67	*1.03	*0.92	*3.07	5.46	27.57	672.74	489.88	21.31	77.64	12.81	57.89	4	4
18523-35	2	*2.82	*2.85	*54.73	81.18	50.1	53.56	137.97	84.01	*4.51	*5.66	76.1	145.1	571.87	1053.27	352.58	357.17	*3.50	*0.99	*12.04	*11.52	7.74	91.9	9	934.17	38.19	92.27	15.09	77.94	4	*1.06
18523-38	2	*3.19	*3.62	71.34	100.24	148.41	153.8	70.83	109.43	30.71	29.18	221.28	983.22	570.37	1396.94	207.93	689.1	*1.56	*2.17	78.93	564.02	7.46	19.17	574.96	589.93	14.63	21.87	16.31	15.04	51.21	231.14
18523-11	2	*3.00	17.02	391.14	6154.06	*5.81	90.65	108.5	941	*0.66	8.47	34.68	2052.41	753.05	10314.4	222.26	4716.29	*1.97	6.64	*0.41	1473.62	5.76	14.3	518.82	4562.11	27.41	296.18	20.97	3970.8	4	369.31
18523-15	2	*3.42	*3.45	82.2	97.77	40.9	96.77	93.07	141.53	27.68	61.53	13.3	27.25	959.59	682.23	470.08	267.95	5.14	6.02	*2.45	*8.22	9.25	24.07	290.81	397.88	27.41	112.98	29.02	55.78	4	4
18523-18	2	*2.71	*3.10	*33.55	75.51	512.35	708.46	115.13	27.83	54.53	100.31	40.9	66.7	668.27	1221.89	160.66	318.99	*0.95	*0.93	*0.51	*1.12	6.11	20.85	417.39	627.98	26.82	58.42	19.04	42.87	4	4
18523-28	2	*3.18	*3.97	151.79	161.78	15.92	72.33	88.62	184.83	6.74	10.35	58.61	155	721.28	1438.64	139.62	207.57	*3.31	*4.03	*14.22	54.38	5.51	12.83	*4.10	100.58	11.99	29.74	19.26	24.77	4	27.62
18523-25	2	23.87	34.25	978.85	1525.52	14.64	41.49	197.1	550.62	*2.03	13.25	245.87	564.37	2170.8	3790.16	420.49	878.22	68.54	110.83	75.41	167.87	70.48	158.98	120.29	358.05	409.85	868.09	10.68	39.23	61.64	117.25
18523-29	2	*1.51	*1.29	78.27	71.44	427.72	624.14	55.93	58.38	53.14	64.55	57.84	71.81	340.72	411.49	218.72	371.13	3.71	4.22	*2.85	*5.71	8.07	15.61	182.71	205.62	68.34	154.96	17.07	18.46	4	4
18523-33	2	*1.60	*1.20	*46.91	53.67	*2.16	*7.25	52.42	99.34	*0.55	*0.91	70.26	104.01	390.94	540.96	218.39	365.59	*1.09	*1.48	*1.50	*1.92	5.65	24.67	472.46	918.93	61.29	369.31	21.04	45.8	4	4
18523-4	1	*1.83	*1.33	*8.99	*4.30	*1.78	10.33	65.1	76.7	*1.13	*1.11	40.32	36	307.7	445	1348.5	932.8	*0.31	*0.54	*0.50	*0.63	2.8	111.5	*4.41	1533.4	13.9	1981.3	26.5	36.1	*5.72	*6.82
18523-32	1	*0.99	*1.07	*31.91	*32.42	*2.22	*4.21	61.87	131.36	*0.94	*1.28	1647.71	1611	310.52	265.44	171.93	327.8	*3.05	*2.13	*2.47	*3.02	4.93	21.38	182.08	715.92	38.75	178.34	19.63	9.76	4	4
18523-16	1	*2.41	*2.09	26	26	*4.73	*3.37	45.6	55.39	*0.83	*0.63	23.3	118.9	357.64	225	199.3	503.9	2	2	11.7	*7.20	9.7	5.3	440.3	15	89.8	127.5	41.8	48.3	9.4	4
18523-6	1	*2.24		27		59.46		213.1		13.17		211.94		3954.21		196.12		5.86		87.31		5.93		856.27		13.25		100.54		21.79
18523-12	1	*4.73	*4.45	130.96	98.76	44.42	27.81	879.35	815.37	7.95	*4.10	1389.77	1097.25	8653.88	7332.99	779.66	1936.79	808.83	500.71	891.09	678.02	30.65	36.98	2120.45	3105.23	76.9	316.72	95.54	118.39	204.83	200.35
18523-19	1	*1.89	*2.56	97.27	*40.63	36.35	44.78	147.25	217.76	*2.25	*4.18	54.09	91.25	622.21	808.59	155.32	160.36	*3.33	*2.33	23.82	39.62	5.06	8.65	277.11	424.26	13.6	68.93	64.93	14.43	204.23	62.95
18523-20	1	*4.97		*58.01		*10.32		171.92		*0.73		60.13		994.32		214.98		*0.99		24.08		24.15		584.48		47.16		21.48		26.78
18523-8	1	*4.14	*3.52	248.88	84.24	24.04	31.05	132.54	207.82	8.47	6.94	102.47	102.63	620.51	1026.3	528.85	299.03	10.01	4.48	22.26	*13.39	18.45	25.89	164.67	859.41	47.99	98.19	20.88	32.05	11.96	4
18523-27	1	*2.67	*3.08	81.69	110.97	*2.42	*3.33	53.29	111.97	*1.36	*0.02	5	31.44	485.83	428.69	153.05	303.05	*1.82	*3.85	*6.15	*11.73	*1.28	3.01	587.43	602.62	6.53	23.95	10.72	16.31	4	4
18523-37	1	*2.55	*3.67	111.93	250.97	*1.60	6	98.21	150.18	*0.80	*0.49	*6.23	82.69	576.15	1027.53	114.79	215.89	*2.41	9.79	*4.71	20.65	8.01	9.35	663.48	633.86	22.98	81.82	40.06	19.01	4	12.21
		*3.62	0	100.24	0	153.8	0	109.43	0	29.18	0	983.22	0	1396.94	0	689.1	0	*2.17	0	564.02	0	19.17	0	589.93	0	21.87	0	15.04	0	231.14	0
		0	0	0	0	0	0	0	0	0	0	0	0	0	0	0	0	0	0	0	0	0	0	0	0	0	0	0	0	0	0
		0	0	0	0	0	0	0	0	0	0	0	0	0	0	0	0	0	0	0	0	0	0	0	0	0	0	0	0	0	0
		0	0	0	0	0	0	0	0	0	0	0	0	0	0	0	0	0	0	0	0	0	0	0	0	0	0	0	0	0	0
		0	0	0	0	0	0	0	0	0	0	0	0	0	0	0	0	0	0	0	0	0	0	0	0	0	0	0	0	0	0
		0	0	0	0	0	0	0	0	0	0	0	0	0	0	0	0	0	0	0	0	0	0	0	0	9.7	0	0	0	0	0
		0	0	0	0	0	0	0	0	0	0	0	0	0	0	0	0	0	0	0	0	0	0	0	0	0	0	0	0	0	0
