# Supplementary material for: Nivolumab plus ipilimumab with or without live bacterial supplementation in metastatic renal cell carcinoma: a randomized phase 1 trial
Source: Nat Med. 2022 Feb 28;28(4):704–12. doi: 10.1038/s41591-022-01694-6 (PMC9018425; doi:10.1038/s41591-022-01694-6)
Supplement: Source Data Extended Data Fig. 2 — Statistical source data. [file 41591_2022_1694_MOESM7_ESM.xlsx]

## Sheet: Extended_Data_Figure_2
Source Data for Extended Data Figure 2. Shannon diversity index.
Shannon index							Shannon index
nivolumab/ipilimumab (n=8)			nivolumab/ipilimumab with CBM588 (n=18)				nivolumab/ipilimumab						nivolumab/ipilimumab with CBM588
patient.id	Baseline	Week 12	patient.id	Baseline	Week 12		Non-responders (n=7)			Responders (n=1)			Non-responders (n=7)			Responders (n=11)
18523-6	3.11526	2.8131	18523-1	4.26463	2.81879		patient.id	Baseline	Week 12	patient.id	Baseline	Week 12	patient.id	Baseline	Week 12	patient.id	Baseline	Week 12
18523-8	3.19235	2.67793	18523-2	3.78316	3.27094		18523-6	3.11526	2.8131	18523-37	3.58202	2.50922	18523-11	3.55148	3.33003	18523-1	4.26463	2.81879
18523-16	3.52977	3.00332	18523-7	3.21084	3.47453		18523-8	3.19235	2.67793				18523-15	3.4916	2.77161	18523-2	3.78316	3.27094
18523-19	3.62083	3.96161	18523-9	2.7796	2.86665		18523-16	3.52977	3.00332				18523-18	3.44187	2.89797	18523-7	3.21084	3.47453
18523-20	3.84816	3.98403	18523-10	3.84042	4.12122		18523-19	3.62083	3.96161				18523-23	3.03292	2.91803	18523-9	2.7796	2.86665
18523-27	3.64281	3.04847	18523-11	3.55148	3.33003		18523-20	3.84816	3.98403				18523-28	2.92681	2.83623	18523-10	3.84042	4.12122
18523-32	2.47908	3.10926	18523-15	3.4916	2.77161		18523-27	3.64281	3.04847				18523-33	2.45165	2.50168	18523-17	2.65294	2.95352
18523-37	3.58202	2.50922	18523-17	2.65294	2.95352		18523-32	2.47908	3.10926				18523-38	3.04853	3.31267	18523-21	3.88735	4.15647
			18523-18	3.44187	2.89797											18523-24	2.8053	2.33461
			18523-21	3.88735	4.15647											18523-25	2.78626	1.78352
			18523-23	3.03292	2.91803											18523-29	3.45513	3.13377
			18523-24	2.8053	2.33461											18523-35	3.71234	3.76761
			18523-25	2.78626	1.78352
			18523-28	2.92681	2.83623
			18523-29	3.45513	3.13377
			18523-33	2.45165	2.50168
			18523-35	3.71234	3.76761
			18523-38	3.04853	3.31267
