# Supplementary material for: Nivolumab plus ipilimumab with or without live bacterial supplementation in metastatic renal cell carcinoma: a randomized phase 1 trial
Source: Nat Med. 2022 Feb 28;28(4):704–12. doi: 10.1038/s41591-022-01694-6 (PMC9018425; doi:10.1038/s41591-022-01694-6)
Supplement: Source Data Extended Data Fig. 3 — Statistical source data. [file 41591_2022_1694_MOESM8_ESM.xlsx]

## Sheet: Extended_Data_Figure_3
Source Data for Extended Data Figure 3. Relative abundance of fungal microbiome at order level.
Responder	no														yes		no														yes
Arm	nivolumab/ipilimumab																nivolumab/ipilimumab with CBM588
Timepoint	Baseline							Week 12							Baseline	Week 12	Baseline							Week 12							Baseline											Week12
sample.id	18523-06_01	18523-08_01	18523-16_01	18523-19_01	18523-20_01	18523-27_01	18523-32_01	18523-27_02	18523-32_02	18523-06_02	18523-08_02	18523-16_02	18523-19_02	18523-20_02	18523-37_01	18523-37_02	18523-33_01	18523-11_01	18523-15_01	18523-18_01	18523-23_01	18523-28_01	18523-38_01	18523-28_02	18523-33_02	18523-11_02	18523-15_02	18523-18_02	18523-23_02	18523-38_02	18523-29_01	18523-01_01	18523-02_01	18523-07_01	18523-09_01	18523-10_01	18523-17_01	18523-21_01	18523-24_01	18523-25_01	18523-35_01	18523-21_02	18523-35_02	18523-29_02	18523-01_02	18523-02_02	18523-07_02	18523-09_02	18523-10_02
Pleosporales	0	0	0	0	0	0	0	0	0	0	0	0	0	0	0	0	0	0	0	0	0	0	0	0.155225	0	0	0	0	0	0	0.150677	0	0	0	0	0	0	0	0	0	0	0	0	0.00882677	0	0	0	0	0
Eurotiales	0	0	0	0	0	0	0	0.010068	0	0	0	0	0	0	0	0	0	0	0	0	0	0	0	0	0	0	0	0	0	0	0	0	0	0	0	0	0	0	0	0	0	0.175711	0	0	0	0	0	0	0
Saccharomycetales	0	0	0	0	0	0	0	0.971519	0.996526	0	0	0	0	0	0	0	1	0	0	0	0	0	0	0.801681	0.999773	0	0	0	0	0	0.775162	0	0	0	0	0	0	0	0	0	0	0.72093	0.749942	0.961076	0	0	0	0	0
Agaricales	0	0	0	0	0	0	0	0	0	0	0	0	0	0	0	0	0	0	0	0	0	0	0	0	0	0	0	0	0	0	0	0	0	0	0	0	0	0	0	0	0	0	0.138068	0	0	0	0	0	0
Polyporales	0	0	0	0	0	0	0	0	0	0	0	0	0	0	0	0	0	0	0	0	0	0	0	0.0322416	0	0	0	0	0	0	0	0	0	0	0	0	0	0	0	0	0	0	0.0370198	0	0	0	0	0	0
Malasseziales	0	0	0	0	0	0	0	0.00643991	0	0	0	0	0	0	0	0	0	0	0	0	0	0	0	0	0.000153839	0	0	0	0	0	0.0500294	0	0	0	0	0	0	0	0	0	0	0.103359	0	0.0240284	0	0	0	0	0
Other (mean < 0.001)	0	0	0	0	0	0	0	0.0119728	0.00347431	0	0	0	0	0	0	0	0	0	0	0	0	0	0	0.0108533	7.32569e-05	0	0	0	0	0	0.0241318	0	0	0	0	0	0	0	0	0	0	0	0.0749709	0.00606841	0	0	0	0	0
Not_detected	1	1	1	1	1	1	1	0	0	1	1	1	1	1	1	1	0	1	1	1	1	1	1	0	0	1	1	1	1	1	0	1	1	1	1	1	1	1	1	1	1	0	0	0	1	1	1	1	1
[truncated: 3 more columns]
