# Supplementary material for: Nivolumab plus ipilimumab with or without live bacterial supplementation in metastatic renal cell carcinoma: a randomized phase 1 trial
Source: Nat Med. 2022 Feb 28;28(4):704–12. doi: 10.1038/s41591-022-01694-6 (PMC9018425; doi:10.1038/s41591-022-01694-6)
Supplement: Source Data Extended Data Fig. 4 — Statistical source data. [file 41591_2022_1694_MOESM9_ESM.xlsx]

## Sheet: Extended_Data_Figure_4A
Source Data for Extended Data Figure 4A. Increased relative abundance of gut microbiome species at baseline in patients who developed grade 3/4 adverse events.
	Escherichia spp.						Escherichia coli
	Baseline		Week 12				Baseline		Week 12
	No grade 3/4 AE	Grade 3/4 AE	No grade 3/4 AE	Grade 3/4 AE			No grade 3/4 AE	Grade 3/4 AE	No grade 3/4 AE	Grade 3/4 AE
	0.00205	0.00263	0.00026	0.0005			0.00205	0.00268	0.00026	0.00048
	0.00017	0.01115	0.00088	0.04323			0.00016	0.0111	0.00088	0.04308
	0.0001	0.0707	0.01379	0.0003			8e-05	0.07043	0.01384	0.00029
	3e-05	0.00125	0.00016	0.00147			3e-05	0.00125	0.00016	0.00147
	0.04767	0.00029	0.01933	0.00101			0.0476	0.00027	0.01944	0.001
	0.04202	0.00272	0.00027	0.00064			0.042	0.00259	0.00027	0.00062
	0.00077	0.33815	0.00043	0.38892			0.00076	0.33643	0.00041	0.38581
	0.00016	0.00311	0.00024	6e-05			0.00012	0.00312	0.00024	6e-05
	0.00088	0.11269	0.05524	0.00594			0.00085	0.11066	0.05516	0.00583
	0.00117	2e-05	0.005	0.00017			0.00129	3e-05	0.00502	0.00017
	2e-05	0.00648	0.00086	0.00249			2e-05	0.00647	0.00086	0.00249
	0.0002	0.00157	0.00011	9e-05			0.00019	0.00157	0.00011	8e-05
	0.00014		0.02144				0.00012		0.02096
	0.00212		0.00183				0.0021		0.00181
75th percentile	0.00183	0.0260375	0.0115925	0.0033525		75th percentile	0.00186	0.0259325	0.011635	0.003325
Median	0.000485	0.002915	0.00087	0.000825		Median	0.000475	0.0029	0.00087	0.00081
25th percentile	0.000145	0.00149	0.0002625	0.0002675		25th percentile	0.00012	0.00149	0.0002625	0.00026
	Klebsiella spp.						Blautia spp.
	Baseline		Week 12				Baseline		Week 12
	No grade 3/4 AE	Grade 3/4 AE	No grade 3/4 AE	Grade 3/4 AE			No grade 3/4 AE	Grade 3/4 AE	No grade 3/4 AE	Grade 3/4 AE
	0.00046	0.00053	0.00019	0.06284			0.02018	0.01236	0.00861	0.00647
	0.00021	0.00022	0.00028	0.00018			0.00547	0.02351	0.00872	0.00175
	0.00019	0.00032	0.00062	0.02024			0.00707	0.00528	0.01482	0.00764
	0.00077	0.00193	0.00076	0.00475			0.0043	0.00807	0.00242	0.0054
	0.00025	0.00039	0.00037	0.00025			0.00612	0.014	0.00545	0.00207
	0.00024	0.01121	0.03833	0.00262			0.00484	0.00727	0.00334	0.01543
	0.07043	0.08058	0.00028	0.00435			0.00285	0.06149	0.00269	0.01238
	0.00033	0.05549	0.00081	0.00119			0.00738	0.06498	0.02279	0.12453
	0.01163	0.00127	0.0074	0.00015			0.0117	0.00552	0.0143	0.00484
	0.00018	0.00027	0.00043	0.0003			0.00399	0.00502	0.01256	0.00108
	0.0002	0.00198	0.00074	0.0004			0.00672	0.00928	0.00706	0.00959
	0.00057	0.00041	0.0002	0.00055			0.00582	0.0083	0.0035	0.0072
	0.0001		0.0009				0.01045		0.01298
	0.00018		0.00032				0.00783		0.02429
75th percentile	0.0005425	0.0042875	0.0007975	0.00445		75th percentile	0.0077175	0.0163775	0.01397	0.0102875
Median	0.000245	0.0009	0.000525	0.00087		Median	0.00642	0.00879	0.008665	0.006835
25th percentile	0.0001925	0.0003725	0.00029	0.0002875		25th percentile	0.0049975	0.0068325	0.0039875	0.0041475

## Sheet: Extended_Data_Figure_4B
Source Data for Extended Data Figure 4B. Decreased relative abundance of gut microbiome species at baseline in patients who developed grade 3/4 adverse events.
	Bacteroides intestinalis						Bacteroides thetaiotaomicron
	Baseline		Week 12				Baseline		Week 12
	No grade 3/4 AE	Grade 3/4 AE	No grade 3/4 AE	Grade 3/4 AE			No grade 3/4 AE	Grade 3/4 AE	No grade 3/4 AE	Grade 3/4 AE
	0.00833	0.00045	0.00551	0.00029			0.10017	0.00464	0.13825	0.00557
	0.00104	0.00044	0.00133	0.00048			0.01782	0.00799	0.0429	0.0233
	0.0172	0.037	0.00044	0.01369			0.08882	0.03211	0.01226	0.06439
	0.0192	0.00175	0.00883	0.00091			0.05228	0.0179	0.03311	0.01587
	0.06209	0.00678	0.01349	0.00313			0.00945	0.05791	0.02523	0.07073
	0.01619	0.00259	0.02957	0.00149			0.12894	0.01238	0.07897	0.00427
	0.00367	0	0.00454	0.0006			0.01073	0	0.01066	0.42713
	0.0076	0	0.00339	0			0.05061	1e-05	0.00786	1e-05
	0.04375	0.00903	0.00533	0.00583			0.02062	0.04131	0.0181	0.22516
	0.15195	0.00828	0.04499	0.01406			0.09536	0.00576	0.08118	0.0097
	0.00029	0.00443	0.00029	0.00611			0.0621	0.04537	0.08902	0.029
	0.03388	0.00228	0.01808	0.00073			0.03513	0.02967	0.02017	0.05082
	0.00164		0.00085				0.00846		0.00534
	0.00848		0.02019				0.01817		0.01901
75th percentile	0.03021	0.007155	0.0169325	0.0059		75th percentile	0.08214	0.03441	0.0699525	0.065975
Median	0.012335	0.002435	0.00542	0.0012		Median	0.04287	0.01514	0.0227	0.02615
25th percentile	0.0046525	0.0004475	0.001845	0.00057		25th percentile	0.0179075	0.00548	0.01372	0.0086675
