# Supplementary material for: Nivolumab plus ipilimumab with or without live bacterial supplementation in metastatic renal cell carcinoma: a randomized phase 1 trial
Source: Nat Med. 2022 Feb 28;28(4):704–12. doi: 10.1038/s41591-022-01694-6 (PMC9018425; doi:10.1038/s41591-022-01694-6)
Supplement: Source Data Extended Data Fig. 5 — Statistical source data. [file 41591_2022_1694_MOESM10_ESM.xlsx]

## Sheet: Final (2)
		Extended Data Figure 5
ID	Nivolumab/ipilimumab=1, Nivolumab/ipilimumab/CBM588=2	FGF baseline	FGF week 12	IL-13 baseline	IL-13 week 12	IL-6 baseline	IL-6 week 12	Rantes baseline	Rantes week 12	Eotaxin baseline	Eotaxin week 12	IL-17A baseline	IL-17A week 12	IL-15 baseline	IL-15 week 12	EGF baseline	EGF week 12	IL-5 baseline	IL-5 week 12	HGF baseline	HGF week 12	VEGF baseline	VEGF week 12	IFN-gamma baseline	IFN-gamma week 12	MIP-alpha baseline	MIP-alpha week 12	IL-7 baseline	IL-7 week 12	IL-4 Baseline	IL-4 week 12
18523-2	2	33.1	34.2	*3.17	*3.02	*4.54	*5.47	2790.5	3164.6	72.5	101.3	*1.48	*0.99	8	8	5	10.9	4	*1.40	1104.6	1139.8	*0.60	*0.87	1	*0.06	325.7	327	6	6	102.8	93.9
18523-1	2	7	7	*2.81	*2.59	*6.68	13.9	2189.4	3047	74.1	54.1	8	8	8	8	58	56.3	4	4	299.2	218.9	*0.21	*0.63	1	1	7	7	6	6	18	18
18523-7	2	6.4	1.2	*3.10	*2.22	16.1	8.2	4913.5	5319.4	53.5	53.1	8	8	8	8	27.79	24.74	4	*0.08	154.46	143.74	*0.82	*0.75	*0.12	*0.11	7	7	12.4	*9.50	18	18
18523-9	2	24.2	31.95	16.6	19.2	36.9	40.9	3392.51	3746	51.8	68.97	26.7	33.2	70	19.8	52.95	70.04	*0.79	*0.89	989	990	2.9	*1.51	*0.37	*0.48	248.6	258.7	6	6	61.3	61.4
18523-21	2	45.39	103.42	18.6	157.49	14.8	17.46	3545.32	3776.81	36.61	87.79	*2.55	*5.11	28	28	217.05	340.52	*1.56	*5.84	663.83	1558.63	4.9	5.56	4.13	14.53	100.4	111.18	12.74	17.31	67.42	127.94
18523-23	2	8	8	*1.20	*5.11	17.43	38.02	7569.83	5144.32	35.62	42.23	9	*0.23	64.61	28	46.76	43.53	*1.21	*1.24	328.62	387.86	3.78	3.99	1	*0.73	56.65	39.47	21.85	21.31	*9.82	*8.60
18523-24	2	8	8	*2.35	*1.56	45.17	*2.32	4167.41	6608.43	29.78	54.19	9	9	28	28	*2.69	2	*0.94	*0.76	237.61	106.56	2.48	*0.77	*0.69	*0.71	22.99	16.46	*3.72	*3.72	*6.31	*4.68
18523-10	2	24.3	8.1	*3.92	*2.62	7.5	*4.20	5006.96	7355.6	47.1	29.61	8	8	8	76.56	5	5	*0.88	*3.09	102.3	113.9	6.2	*1.75	*0.42	*0.26	29.3	33.38	*8.42	*10.27	*0.29	*2.36
18523-17	2	32.68	12.47	32.7	10.9	262.2	135.5	5361.5	6881.85	37.84	52.21	*1.67	*1.74	8	8	500.2	310.2	*3.32	*2.08	529.87	301.62	*1.68	2.18	1	*0.17	109.7	60.8	20.1	11.5	62.3	*18.21
18523-5	2	14.64	14.99	*0.97	*4.67	28	133.69	2566.5	8788	92.73	102.09	10.398	*0.47	180.37	16.97	82.4	60.39	5	*0.04	103.29	152.53	*0.77	*2.16	*0.10	*0.72	81.41	71.87	8	8	*6.37	*4.41
18523-35	2	20.19	14.3	5	5	93.26	30.84	8788	8788	60.15	85.15	10.398	10.398	296.68	283.52	97.53	30.93	5	5	328.6	348.19	5.34	2.75	*0.54	*0.88	87.14	106.07	8	8	*10.46	*16.30
18523-38	2	15.07	28.44	19.55	11.5	73.8	165.6	8788	8788	50.32	42.32	10.398	10.398	766.96	1183.35	197.54	546.94	5	5	143.7	232.72	*2.20	*1.77	*0.72	*0.66	68.54	122.07	*4.77	*4.77	*4.51	*8.50
18523-11	2	18.07	253.89	*5.56	23	42.16	2115.41	8788	7633.18	165.42	62.91	10.398	10.398	7	6574.36	26.25	1150.28	5	*4.50	300.06	3649.17	13.75	19.82	*0.39	*0.92	38.94	759.13	8	27.69	*4.13	733.18
18523-15	2	17.91	15.82	5	*3.40	*2.82	43.7	8788	8788	163.85	61.65	10.398	*0.41	7	122.69	105.07	141.42	5	*4.11	168.15	198.51	*0.38	*1.25	*0.09	*0.17	58.46	86.81	8	*5.13	*6.46	*9.53
18523-18	2	16.8	14.9	*3.90	*2.32	75.07	352.65	*32083.16	8788	51.02	106.23	11	11	7	21.59	53.9	68.43	*0.46	*2.76	64.34	91.22	3.24	3.81	*0.44	*1.63	62.43	59.26	8	8	*2.92	*5.16
18523-28	2	17.2	56.77	*6.99	*7.53	32.92	42.02	8788	8788	63.61	77.88	10.398	10.398	7	77.95	133.91	166.64	5	5	328.97	996.74	*1.72	4.42	*0.39	*0.98	105.16	339.06	*3.44	*1.90	*14.63	98.4
18523-25	2	71.82	103.77	26.09	35.67	26.93	25.55	5127.55	3661	266.51	557.4	39.11	53.16	301.5	532.71	35.54	79.3	*1.09	*1.30	2346.87	3578.89	4.59	8.04	*0.71	*1.11	1217.09	1869.08	*9.60	15.56	347.82	568.01
18523-29	2	8	8	*9.81	*4.74	*5.13	*5.84	5452.6	5140.13	54.55	74.62	*0.17	*0.27	18.53	61.49	14.16	21.91	*0.40	*0.46	162.51	204.02	3.06	3.05	*0.87	*0.63	54.5	70.46	*1.71	*2.99	*9.32	*8.49
18523-33	2	8	8	*3.78	13.55	*2.59	*6.09	4422.22	3785.03	125.06	174.64	9	*1.09	28	28	5.33	18.93	*0.88	*1.15	128.76	116.8	*2.09	3.8	*1.01	*0.63	15.41	14.88	*4.38	*6.29	*3.98	*6.84
18523-4	1	7.4	4.3	*6.24	*6.17	*4.40	*7.08	8521.7	6071.7	98.5	135.8	8	8	8	8	47.2	27.1	4	4	121.2	130.6	*1.44	*0.74	1	*0.59	*4.27	26.6	*6.60	*0.43	18	18
18523-32	1	8	8	*7.58	*7.06	13.15	49.84	4378.84	3974.16	20.1	19.19	*0.08	*0.29	28	28	33.32	31.64	*0.73	*0.72	181.3	129.15	*2.03	2.18	*2.27	*2.24	98.01	94.37	*3.72	*4.06	*8.11	*7.89
18523-16	1	19.7	16.2	5	*0.17	22.6	24.9	5903.18	2430.7	17.6	25.03	8	8	71.59	*10.51	122.3	*7.77	*1.64	*1.91	172.8	167.8	*0.44	*0.05	*0.20	*0.64	48.3	56.9	*7.86	*8.70	*1.18	*5.98
18523-6	1	53.02		*2.10		228.54		8788		31.4		*7.01		7		243.99		5		1050.66		*1.13		1		355.2		8		132.57
18523-12	1	85.13	96.81	13.19	*9.13	260.49	201.26	8788	8788	96.66	75.25	*5.31	*3.92	9664.51	7418.39	2564.25	1391.33	5	5	5828.63	5152.42	2.69	*1.60	*1.60	*0.86	1329.78	757.67	*2.60	8	1423.08	1301.91
18523-19	1	25.74	24.95	*4.39	*7.53	41.47	36.32	8788	*18119.70	48.03	89.58	*0.74	*2.66	7	7	382.62	282.02	*2.50	*4.34	383.09	418.74	5.12	5.88	*1.06	*1.24	69.29	93.01	8	8	*13.98	*24.92
18523-20	1	31.09		*4.46		298.28		8788		77.01		11		86.33		216.37		5		472.4		4.18		*0.06		275.12		*2.37		54.15
18523-8	1	27.62	41.77	*6.79	*4.81	81.01	97.38	12073	10267.1	98.1	120.97	10.398	10.398	174.35	161.92	100.96	121.39	31.73	14.71	420.86	316.28	10.41	7.61	*0.60	*0.45	72.23	67.04	8	8	18	18
18523-27	1	12.78	13.24	*4.04	*8.33	29.87	51.17	8788	8788	67.88	84.31	*1.95	*2.51	7	7	101.57	111.51	5	5	133.41	237.91	*1.92	5.7	1	*0.36	56.01	50.07	8	8	*5.53	*4.79
18523-37	1	17.99	24.61	11.11	21.56	227.37	115.53	8788	8788	84.77	163.52	10.398	*2.46	7	*10.53	17.04	56.37	5	5	268.21	499.42	5.07	10.46	*0.64	*0.73	27.65	42.81	8	8	*1.25	*1.62
		28.44	0	11.5	0	165.6	0	8788	0	42.32	0	10.398	0	1183.35	0	546.94	0	5	0	232.72	0	*1.77	0	*0.66	0	122.07	0	*4.77	0	*8.50	0
		0	0	0	0	0	0	0	0	0	0	0	0	0	0	0	0	0	0	0	0	0	0	0	0	0	0	0	0	0	0
		0	0	0	0	0	0	0	0	0	0	0	0	0	0	0	0	0	0	0	0	0	0	0	0	0	0	0	0	0	0
		0	0	0	0	0	0	0	0	0	0	0	0	0	0	0	0	0	0	0	0	0	0	0	0	0	0	0	0	0	0
		0	0	0	0	0	0	0	0	0	0	0	0	0	0	0	0	0	0	0	0	0	0	0	0	0	0	0	FALSE	0	0
		0	0	0	0	0	0	0	0	0	0	0	FALSE	0	0	0	0	0	0	0	0	0	0	0	0	0	0	0	0	0	0
		0	0	0	0	0	0	0	0	0	0	0	0	0	0	0	0	0	0	0	0	0	0	0	0	0	0	0	0	0	0
