# Supplementary material for: Nivolumab plus ipilimumab with or without live bacterial supplementation in metastatic renal cell carcinoma: a randomized phase 1 trial
Source: Nat Med. 2022 Feb 28;28(4):704–12. doi: 10.1038/s41591-022-01694-6 (PMC9018425; doi:10.1038/s41591-022-01694-6)
Supplement: Source Data Extended Data Fig. 6 — Statistical source data. [file 41591_2022_1694_MOESM11_ESM.xlsx]

## Sheet: Sheet1
ID	Nivolumab/ipilimumab=1, Nivolumab/ipilimumab/CBM588=2	MDCS (% of viable cells) baseline	MDCS (% of viable cells) week 12	Regulatory T cells (% of viable cells) baseline	Regulatory T cells (% of viable cells) week 12
18523-02	1	12.6	12.2	0.3	1.4
18523-06	1	21		1.44
18523-07	1	1.12	0.2	0.6	0.93
18523-11	1	1.26	0.93	2.82	2.86
18523-19	1	0.25		0.38
18523-14	1	41.9	9.6	1.19	2.51
18523-30	1	1.68	0.44	1.58	2.98
18523-17	1	3.47	3.22	0.43	2.01
18523-23	1	2.19	2.11	2.06	3.98
18523-27	1	0.05	0.72	1.14	1.2
18523-01	2	3.56	12.2	2.35	1.93
18523-03	2	6.65	37.9	3.55	2.91
18523-05	2	9.47	12.6	0.44	4.82
18523-08	2	4.68	6.17	3.7	3.26
18523-09	2	13.3	12.5	2.2	2.59
18523-04	2	7.22	1.31	0	1.64
18523-15	2	8.53	0.86	2.35	1.69
18523-18	2	1.74	9.01	0.33	1.04
18523-20	2	2.06	2.48	2.69	0.39
18523-21	2	2.77	0.48	4.86	8.32
18523-22	2	12.9	0.69	4	0.66
18523-24	2	1.19	2.65	3.01	4.12
18523-25	2	5.75	3.4	3.11	5.41
18523-28	2	0.75	0.98	1.92	5.19
18523-29	2	0.36	1	0.99	1.07
18523-10	2	0.012	1.69	0	0.13
18523-13	2	0.38	0.37	0.74	2.7
18523-16	2	0.31	1.28	1.68	0.82
18523-31	2	0	0.69	0	2.04
